# Supplementary material for: Removal of leftover feed shapes environmental microbiota and limits houseflies-mediated dispersion of pathogenic bacteria in sow breeding farms
Source: Anim Microbiome. 2024 Mar 5;6:10. doi: 10.1186/s42523-024-00296-6 (PMC10913660; doi:10.1186/s42523-024-00296-6)
Supplement: Supplementary file 1 — Supplementary Material 1: Supplementary Table 1. Alpha diversity of lactating sow leftover microbiota at different time spots [file 42523_2024_296_MOESM1_ESM.xlsx]

## Sheet: Sheet1
Alpha Diversity	Time Point	Average	Kruskal-Wallis Rank Sum Test	P Value	Significant Level
Shannon Index	30 min	4.33596	30 min versus 2 hour	0.5218	NS
	2 hour	4.0914	2 hour versus 4 hour	0.6682	NS
	4 hour	3.94934	4 hour versus 6 hour	0.1985	NS
	6 hour	4.17434	6 hour versus 8 hour	0.2002	NS
	8 hour	4.15369
Observed OTU	30 min	95	30 min versus 2 hour	0.2971	NS
	2 hour	106.5	2 hour versus 4 hour	0.6674	NS
	4 hour	115.429	4 hour versus 6 hour	0.6166	NS
	6 hour	118.833	6 hour versus 8 hour	0.8099	NS
	8 hour	119
