# Supplementary material for: Removal of leftover feed shapes environmental microbiota and limits houseflies-mediated dispersion of pathogenic bacteria in sow breeding farms
Source: Anim Microbiome. 2024 Mar 5;6:10. doi: 10.1186/s42523-024-00296-6 (PMC10913660; doi:10.1186/s42523-024-00296-6)
Supplement: Supplementary file 2 — Supplementary Material 2: Supplementary Table 2. Alpha diversity of gestating sow fecal microbiota among the breeding barn, non-removal of leftover feed farrowing barn and removal of leftover feed farrowing barn [file 42523_2024_296_MOESM2_ESM.xlsx]

## Sheet: Sheet1
Alpha Diversity	Group	Average	Kruskal-Wallis Rank Sum Test	P Value	Significant Level
Shannon Index	BB	5.6131	BB versus NFB	0.008415	**
	NFB	6.40761	NFB versus RFB	0.4179	NS
	RFB	6.6033	BB versus RFB	0.01644	*
Observed OTU	BB	270.4	BB versus NFB	0.04042	*
	NFB	332	NFB versus RFB	0.1052	NS
	RFB	512.625	BB versus RFB	0.06206	NS
