# Supplementary material for: Removal of leftover feed shapes environmental microbiota and limits houseflies-mediated dispersion of pathogenic bacteria in sow breeding farms
Source: Anim Microbiome. 2024 Mar 5;6:10. doi: 10.1186/s42523-024-00296-6 (PMC10913660; doi:10.1186/s42523-024-00296-6)
Supplement: Supplementary file 3 — Supplementary Material 3: Supplementary Table 3. Common dominant features of fecal samples in the NFB versus BB and RFB and common dominant features of fecal samples in the BB and RFB versus NFB with linear discriminant analysis coupled with effect size at the amplicon sequence variant level. BB, breeding barn; NFB, non-removal of leftover feed farrowing barn; RFB, removal of leftover feed farrowing barn [file 42523_2024_296_MOESM3_ESM.xlsx]

## Sheet: Sheet1
Average Relative Abundance	Transmission Pathway	Housefly		P Value	Significant Level	Environmental Region		P Value	Significant Level	Gestating Sow Feces		P Value	Significant Level
Feature		NFB	RFB			NFB	RFB			NFB	RFB
Feature1_Leuconostocaceae_Weissella	Housefly-Skin-Sow Feces	0.0178045	0.00407675	0.043	*	0.0154595	0.00559583	0.078	NS.	0.000138686	0	0.017	*
Feature4_Terrisporobacter_uncultured_bacterium		0.0281037	0.00445025	0.021	*	0.082601	0.0629343	0.037	*	0.0413537	0.0368459	0.82	NS.
Feature5_uncultured_uncultured_bacterium		0.0125615	0.001599	0.021	*	0.0581252	0.0504192	0.11	NS.	0.0335127	0.0284228	0.56	NS.
Feature25_Streptococcaceae_Streptococcus		0.010202	0.00043025	0.021	*	0.0137192	0.0007515	0.11	NS.	0.0347549	0.00699587	0.2	NS.
Feature39_Leuconostocaceae_Weissella		0.000110225	7.1325e-05	0.77	NS.	0.000566333	0.000290217	0.15	NS.	6.97143e-05	0	0.12	NS.
Feature40_Terrisporobacter_uncultured_bacterium		0.001704	0	0.13	NS.	0.008277	0.00619367	0.078	NS.	0.00541043	0.00457863	0.73	NS.
Feature1_Leuconostocaceae_Weissella	Housefly-Crib-Sow Feces	0.0178045	0.00407675	0.043	*	0.0278657	0.00892667	0.055	NS.	0.000138686	0	0.017	*
Feature4_Terrisporobacter_uncultured_bacterium		0.0281037	0.00445025	0.021	*	0.016102	0.00570433	1	NS.	0.0413537	0.0368459	0.82	NS.
Feature5_uncultured_uncultured_bacterium		0.0125615	0.001599	0.021	*	0.0136252	0.00406033	0.52	NS.	0.0335127	0.0284228	0.56	NS.
Feature22_Enterobacteriaceae_Escherichia-Shigella		0.0354335	0.027866	0.56	NS.	0.000564833	0.000217333	1	NS.	0.0195134	0.0181261	0.91	NS.
Feature25_Streptococcaceae_Streptococcus		0.010202	0.00043025	0.021	*	0.0012255	0	0.14	NS.	0.0347549	0.00699587	0.2	NS.
Feature39_Leuconostocaceae_Weissella		0.000110225	7.1325e-05	0.77	NS.	0.00119353	0.0002935	0.097	NS.	6.97143e-05	0	0.12	NS.
Feature1_Leuconostocaceae_Weissella	Housefly-Handrail-Sow Feces	0.0178045	0.00407675	0.043	*	0.109977	0.0229123	0.0065	**	0.000138686	0	0.017	*
Feature4_Terrisporobacter_uncultured_bacterium		0.0281037	0.00445025	0.021	*	0.06496	0.0473908	0.055	NS.	0.0413537	0.0368459	0.82	NS.
Feature5_uncultured_uncultured_bacterium		0.0125615	0.001599	0.021	*	0.0578812	0.0404352	0.15	NS.	0.0335127	0.0284228	0.56	NS.
Feature25_Streptococcaceae_Streptococcus		0.010202	0.00043025	0.021	*	0.00589183	0.001402	0.025	*	0.0347549	0.00699587	0.2	NS.
Feature39_Leuconostocaceae_Weissella		0.000110225	7.1325e-05	0.77	NS.	0.0029125	0.0003205	0.025	*	6.97143e-05	0	0.12	NS.
Feature40_Terrisporobacter_uncultured_bacterium		0.001704	0	0.13	NS.	0.00627617	0.00589567	0.26	NS.	0.00541043	0.00457863	0.73	NS.
