# Supplementary material for: Removal of leftover feed shapes environmental microbiota and limits houseflies-mediated dispersion of pathogenic bacteria in sow breeding farms
Source: Anim Microbiome. 2024 Mar 5;6:10. doi: 10.1186/s42523-024-00296-6 (PMC10913660; doi:10.1186/s42523-024-00296-6)
Supplement: Supplementary file 4 — Supplementary Material 4: Supplementary Table 4. Relative abundance of bacteria in lactating sow leftover whose average relative abundance share synchronous decline in at least one environmental region (gestating sow crib, handrail or skin) and in both housefly and lactating sow feces in the removal of leftover feed farrowing barn compared to the non-removal of leftover feed farrowing barn at the amplicon sequence variant level [file 42523_2024_296_MOESM4_ESM.xlsx]

## Sheet: Sheet1
Average Relative Abundance	Transmission Pathway	Housefly		P Value	Significant Level	Environmental Region		P Value	Significant Level	Gestating Sow Feces		P Value	Significant Level
Genus		NFB	RFB			NFB	RFB			NFB	RFB
Weissella	Housefly-Skin-Sow Feces	0.158496	0.0128505	0.021	*	0.0254692	0.0078315	0.055	NS.	0.000208257	0	0.017	*
Streptococcus		0.0110738	0.00058925	0.083	NS.	0.0444642	0.0253902	0.055	NS.	0.0426054	0.00929875	0.49	NS.
RF39		0.00046225	8.225e-05	0.54	NS.	0.000269717	0.0002104	0.87	NS.	0.0428294	0.0161965	0.028	*
Cellulosilyticum		0.00040125	0	0.047	*	0.002013	0.00154767	1	NS.	0.00109971	0.000482775	0.56	NS.
UCG-002		0.00093125	2.9525e-05	0.14	NS.	0.000501333	0.0002073	0.17	NS.	0.0372591	0.0270621	0.42	NS.
UCG-005		0.0008075	0	0.13	NS.	0.000859667	0.000689333	0.11	NS.	0.0614973	0.0503707	0.3	NS.
Terrisporobacter		0.0348022	0.00510625	0.021	*	0.116559	0.090302	0.037	*	0.0537087	0.0501892	0.91	NS.
Peptostreptococcaceae		0.0125615	0.001599	0.021	*	0.0581252	0.0504192	0.11	NS.	0.0335127	0.0284228	0.56	NS.
Escherichia-Shigella		0.0441677	0.029105	0.56	NS.	0.000659667	0.000515833	0.63	NS.	0.0210559	0.0203391	1	NS.
Weissella	Housefly-Crib-Sow Feces	0.158496	0.0128505	0.021	*	0.105535	0.00952917	0.025	*	0.000208257	0	0.017	*
Terrisporobacter		0.0348022	0.00510625	0.021	*	0.0208038	0.00829217	0.87	NS.	0.0537087	0.0501892	0.91	NS.
Peptostreptococcaceae		0.0125615	0.001599	0.021	*	0.0136252	0.00406033	0.52	NS.	0.0335127	0.0284228	0.56	NS.
Escherichia-Shigella		0.0441677	0.029105	0.56	NS.	0.000564833	0.000217333	1	NS.	0.0210559	0.0203391	1	NS.
Weissella	Housefly-Handrail-Sow Feces	0.158496	0.0128505	0.021	*	0.154667	0.0282407	0.01	*	0.000208257	0	0.017	*
RF39		0.00046225	8.225e-05	0.54	NS.	0.0002845	0.000101917	0.25	NS.	0.0428294	0.0161965	0.028	*
Cellulosilyticum		0.00040125	0	0.047	*	0.0016685	0.001205	0.42	NS.	0.00109971	0.000482775	0.56	NS.
Terrisporobacter		0.0348022	0.00510625	0.021	*	0.085738	0.0683205	0.078	NS.	0.0537087	0.0501892	0.91	NS.
Peptostreptococcaceae		0.0125615	0.001599	0.021	*	0.0578812	0.0404352	0.15	NS.	0.0335127	0.0284228	0.56	NS.
