# Supplementary material for: Removal of leftover feed shapes environmental microbiota and limits houseflies-mediated dispersion of pathogenic bacteria in sow breeding farms
Source: Anim Microbiome. 2024 Mar 5;6:10. doi: 10.1186/s42523-024-00296-6 (PMC10913660; doi:10.1186/s42523-024-00296-6)
Supplement: Supplementary file 5 — Supplementary Material 5: Supplementary Table 5. Relative abundance of bacteria in lactating sow leftover whose average relative abundance share synchronous decline in at least one environmental region (gestating sow crib, handrail or skin) and in both housefly and lactating sow feces in the removal of leftover feed farrowing barn compared to the non-removal of leftover feed farrowing barn at the genus level [file 42523_2024_296_MOESM5_ESM.xlsx]

## Sheet: Sheet1
Group	Feature	NFB versus BB	NFB versus RFB
Common Dominant Features of fecal samples in the NFB versus BB and RFB	Feature 1_Weissella	p = 0.009	p = 0.017
	Feature 134_UCG-002	p = 0.040	p = 0.037
	Feature 160_UCG-005	p = 0.040	p = 0.037
	Feature 223_RF39	p = 0.008	p = 0.005
	Feature 298_Muribaculaceae	p = 0.025	p = 0.007
	Feature 359_UCG-005	p = 0.006	p = 0.003
	Feature 469_UCG-005	p = 0.012	p = 0.010
	Feature 545_UCG-010	p = 0.001	p = 0.015
	Feature 694_Treponema berlinense	p = 0.002	p = 0.012
	Feature 917_RF39	p = 0.002	p = 0.024
	Feature 979_Ruminococcus	p = 0.015	p = 0.048
	Feature 1426_Colidextribacter	p = 0.028	p = 0.047
Common Dominant Features of fecal samples in the BB and RFB versus NFB	Feature 140_Clostridium sensu stricto 1	p = 0.001	p = 0.016
	Feature 580_UCG-014	p = 0.034	p = 0.016
	Feature 715_Lachnospiraceae	p = 0.034	p = 0.002
	Feature 793_Christensenellaceae R-7 group	p = 0.010	p = 0.044
